# Supplementary material for: Aphid Resistance Evaluation and Constitutive Resistance Analysis of Eighteen Lilies
Source: Insects. 2023 Dec 8;14(12):936. doi: 10.3390/insects14120936 (PMC10743574; doi:10.3390/insects14120936)
Supplement: Supplementary file 1 [file insects-14-00936-s001.zip]

Archive with 1 entries (1 files):
- insects-2715270-supplementary.pdf
